# Supplementary material for: HBx hijacks the miR‐19a‐3p/BAMBI/TGF‐β1 axis to impair the anti‐tumour activity of CD4+ T cells in diffuse large B‐cell lymphoma
Source: Clin Transl Med. 2026 Jan 5;16(1):e70578. doi: 10.1002/ctm2.70578 (PMC12771663; doi:10.1002/ctm2.70578)
Supplement: Supplementary file 2 — Supporting Information [file CTM2-16-e70578-s001.xlsx]

## Sheet: Sheet1
Supplementary Table 1. Normalized miRNA array data with detection p-values.
ID_REF	Ctrl	HBx	pval_Ctrl	pval_HBx
hsa-miR-363-5p	1172.33	3176	0	0
hsa-miR-1290	1187.43	3169	0	0
hsa-miR-6130	310.67	816	6.48561e-196	0
hsa-miR-1246	6719.14	17009	0	0
hsa-miR-6510-5p	1702.55	4287	0	0
hsa-miR-1273g-3p	736	1791	0	0
hsa-miR-6127	893.27	2004	0	0
hsa-miR-4419b	1513.96	3358	0	0
hsa-miR-4732-5p	736.43	1618	0	0
hsa-miR-6763-5p	1250.68	2640	0	0
hsa-miR-1247-3p	106	211	0.0140889	3.91853e-107
hsa-miR-3976	149	295	4.69787e-08	7.94904e-293
hsa-miR-6812-5p	731.29	1445	0	0
hsa-miR-6890-5p	110	213	0.000799035	4.54229e-114
hsa-miR-6734-5p	406.5	785	0	0
hsa-miR-4638-5p	237	447	2.32367e-107	0
hsa-miR-6778-5p	730.43	1352	0	0
hsa-miR-2392	756.11	1398	0	0
hsa-miR-6750-5p	98	181	0.198097	2.46867e-62
hsa-miR-1207-5p	1440.2	2622	0	0
hsa-miR-6788-5p	413.75	751	0	0
hsa-miR-664b-5p	501	867	0	0
hsa-miR-7515	245.5	421	2.39263e-128	0
hsa-miR-6809-5p	222.67	379	6.23361e-83	0
hsa-miR-4646-5p	361.5	614	0	0
hsa-miR-936	149	250	3.58284e-13	1.63271e-182
hsa-miR-3175	2514.67	4196	0	0
hsa-miR-3147	211.67	349	1.05494e-68	0
hsa-miR-6849-5p	190	313	5.78521e-36	0
hsa-miR-6754-5p	336	549	1.29257e-222	0
hsa-miR-942-3p	337	545	1.03808e-293	0
hsa-miR-4769-5p	328.86	526	1.58676e-225	0
hsa-miR-3682-3p	332.8	532	5.7418e-248	0
hsa-miR-4489	104	166	0.0172845	1.54962e-40
hsa-miR-6759-5p	106	168	0.00616399	2.35525e-36
hsa-miR-6737-5p	855	1341	0	0
hsa-miR-432-5p	104	163	0.00935496	1.06257e-33
hsa-miR-6879-5p	814.67	1270	0	0
hsa-miR-4685-5p	88	137	0.814824	2.18925e-13
hsa-miR-668-3p	208	323	4.97652e-53	0
hsa-miR-8082	352	546	0	0
hsa-miR-664a-5p	181	280	1.16841e-40	2.85425e-248
hsa-miR-5191	96	147	0.358944	5.30561e-20
hsa-miR-143-5p	98	149	0.17619	2.63826e-16
hsa-miR-1234-3p	106	160	0.00296375	1.11651e-33
hsa-miR-3911	95	143	0.547125	3.57444e-17
hsa-miR-7111-5p	446	666	0	0
hsa-miR-4778-5p	319.33	475	1.86067e-210	0
hsa-miR-5194	135	200	4.39501e-13	1.04736e-83
hsa-miR-6858-5p	1042	1538	0	0
hsa-miR-7162-3p	135	199	1.03744e-10	8.77856e-69
hsa-miR-4448	6930.56	10216	0	0
hsa-miR-5698	191	281	1.17053e-45	3.60486e-195
hsa-miR-6855-5p	430.29	632	0	0
hsa-miR-574-5p	218.33	320	2.55206e-80	0
hsa-miR-3651	211.67	310	9.9519e-62	0
hsa-miR-6857-5p	906.33	1326	0	0
hsa-miR-8485	224	327	5.06451e-91	0
hsa-miR-2467-3p	129	188	1.36829e-09	1.09023e-63
hsa-miR-483-5p	337.4	491	4.50934e-291	0
hsa-miR-8073	308	443	1.63725e-190	0
hsa-miR-298	129	185	0.00148188	4.65946e-65
hsa-miR-4534	1433.6	2049	0	0
hsa-miR-1203	98	139	0.210704	1.22617e-12
hsa-miR-1298-3p	96	136	0.394448	1.24402e-12
hsa-miR-6769b-5p	1099	1553	0	0
hsa-miR-1200	156	220	2.10452e-23	1.32077e-103
hsa-miR-7856-5p	115	162	0.00467752	2.45652e-36
hsa-miR-6766-5p	98	138	0.195484	3.83322e-15
hsa-miR-3154	329.57	464	1.58676e-225	0
hsa-miR-4314	348	488	1.58702e-263	0
hsa-miR-6883-5p	112	157	0.077935	1.33106e-29
hsa-miR-7154-3p	557	777	0	0
hsa-miR-7850-5p	114	159	6.62548e-05	4.05561e-28
hsa-miR-4300	97	135	0.245967	7.00781e-09
hsa-miR-4667-5p	714	992	0	0
hsa-miR-4710	215	298	1.05485e-68	1.47019e-270
hsa-miR-4800-5p	145	200	3.2513e-15	6.11014e-88
hsa-miR-150-3p	101	139	0.0479432	1.33638e-14
hsa-miR-1321	133	183	1.04027e-10	5.81187e-66
hsa-miR-8078	104	143	0.00975447	3.64093e-07
hsa-miR-5006-5p	145	199	4.69787e-08	8.77856e-69
hsa-miR-4486	4130	5637	0	0
hsa-miR-1915-3p	248	338	5.35979e-124	0
hsa-miR-6833-5p	229	312	3.85509e-85	0
hsa-miR-6880-5p	557	758	0	0
hsa-miR-627-5p	97	132	0.247049	2.45175e-12
hsa-miR-6777-5p	1879	2549	0	0
hsa-miR-6810-5p	104	141	0.118116	1.29836e-16
hsa-miR-6753-5p	106	143	0.0365913	2.84164e-18
hsa-miR-6729-3p	106	143	0.00616399	5.40367e-08
hsa-miR-4701-3p	112	151	0.00473909	1.57846e-19
hsa-miR-3131	165.5	223	2.90037e-30	1.32077e-103
hsa-miR-6760-5p	211.67	285	1.1705e-45	2.70602e-259
hsa-miR-4743-5p	104	140	0.0172845	1.31958e-14
hsa-miR-7110-5p	2553.33	3433	0	0
hsa-miR-3177-3p	102	137	0.0252141	3.44204e-09
hsa-miR-6864-5p	114	153	0.00148651	3.7682e-24
hsa-miR-4538	95	127	0.38577	2.79379e-08
hsa-miR-4690-5p	338.2	452	0	0
hsa-miR-3176	336	449	1.04748e-293	0
hsa-miR-6832-5p	102	136	0.212666	1.036e-07
hsa-miR-1909-3p	115	153	0.000399564	3.41666e-17
hsa-miR-6835-5p	112	149	0.0240378	1.66791e-21
hsa-miR-6740-5p	220	292	8.23886e-75	2.70602e-259
hsa-miR-6756-5p	855	1134	0	0
hsa-miR-6785-3p	114	151	9.27531e-06	5.21611e-21
hsa-miR-3162-5p	364.25	482	0	0
hsa-miR-6832-3p	100	132	0.23089	3.64375e-11
hsa-miR-8071	141	186	7.85941e-14	7.26918e-53
hsa-miR-6881-5p	110	145	0.00507704	3.42695e-17
hsa-miR-1273h-5p	158	208	8.34082e-23	7.35134e-98
hsa-miR-8054	118	155	2.7235e-09	4.18496e-28
hsa-miR-5591-5p	112	147	0.00154813	5.30561e-20
hsa-miR-3691-5p	135	177	0.00148188	3.135e-51
hsa-miR-6739-5p	180	236	1.21249e-32	1.5726e-137
hsa-miR-4712-3p	149	195	6.19915e-16	2.09472e-83
hsa-miR-32-3p	102	133	0.047778	3.57195e-11
hsa-miR-5088-5p	112	146	0.000465771	9.56764e-17
hsa-miR-6822-5p	149	194	6.64398e-12	9.89576e-70
hsa-miR-135a-3p	106	138	0.0269353	3.52116e-11
hsa-miR-1913	1229.05	1599	0	0
hsa-miR-6782-5p	852.8	1109	0	0
hsa-miR-6780a-5p	319.33	415	1.86067e-210	0
hsa-miR-198	129	167	1.1031e-10	1.01111e-37
hsa-miR-3125	129	167	4.63766e-06	3.91458e-44
hsa-miR-6831-5p	222.67	288	8.23886e-75	3.33476e-278
hsa-miR-1182	181	234	2.34101e-45	1.60507e-148
hsa-miR-3202	161	208	1.03666e-10	1.2503e-81
hsa-miR-6729-5p	1525.7	1969	0	0
hsa-miR-1248	181	233	9.64007e-44	9.41191e-153
hsa-miR-6129	98	126	0.172995	0.0173523
hsa-miR-30a-5p	102	131	0.0365787	0.000459252
hsa-miR-6815-5p	110	141	0.00188139	1.20541e-06
hsa-miR-6848-5p	1117.6	1430	0	0
hsa-miR-4656	702	898	0	0
hsa-miR-3653-5p	190	243	1.17183e-45	4.79521e-176
hsa-miR-6895-5p	112	143	0.0126733	1.91803e-15
hsa-miR-6797-5p	383.33	489	0	0
hsa-miR-4485-5p	436.71	556	0	0
hsa-miR-1185-1-3p	773.89	985	0	0
hsa-miR-3145-5p	110	140	0.000803672	5.14473e-15
hsa-miR-7106-3p	143	182	7.80221e-14	3.24826e-56
hsa-miR-8059	129	164	1.1031e-10	1.01266e-37
hsa-miR-6830-5p	205.33	261	1.73579e-59	1.16876e-201
hsa-miR-7846-3p	161.5	205	1.34291e-18	1.31112e-95
hsa-miR-4644	227	288	2.54579e-80	8.89665e-267
hsa-miR-6851-5p	135	171	4.36258e-13	6.27159e-51
hsa-miR-661	106	134	0.00615935	1.20541e-06
hsa-miR-3149	114	144	9.32229e-06	3.15691e-19
hsa-miR-4436b-3p	118	149	4.63902e-06	3.44203e-09
hsa-miR-6735-5p	339	428	0	0
hsa-miR-4684-3p	141	178	6.6446e-12	3.135e-51
hsa-miR-8077	141	178	0.0126071	1.28583e-59
hsa-miR-6894-5p	421.8	532	0	0
hsa-miR-6745	158	199	7.79743e-14	8.25335e-86
hsa-miR-6747-5p	171	215	4.77247e-17	8.21202e-117
hsa-miR-4419a	199	250	9.95304e-53	2.12316e-161
hsa-miR-1204	98	123	0.151381	3.64386e-08
hsa-miR-6847-5p	114	143	6.62548e-05	1.31014e-14
"hsa-miR-550a-3-5p, hsa-miR-550a-5p"	115	144	1.07485e-12	1.3391e-22
hsa-miR-6807-5p	141	176	1.36157e-09	1.58536e-54
hsa-miR-9500	235.75	294	2.23634e-104	8.78393e-293
hsa-miR-6728-5p	677.57	844	0	0
hsa-miR-6790-5p	102	127	0.0754203	0.00100868
hsa-miR-6741-5p	337.4	420	6.38165e-294	0
hsa-miR-8089	337	419	1.27633e-293	0
hsa-miR-4446-3p	269	334	7.40535e-142	0
hsa-miR-1202	112	139	0.000461133	3.06394e-05
hsa-miR-4700-5p	112	139	0.000123232	5.31304e-15
hsa-miR-1224-5p	234.5	291	6.23361e-83	1.19165e-244
hsa-miR-4428	269	333	3.02829e-151	0
hsa-miR-6873-5p	114	141	0.00148656	5.40367e-08
hsa-miR-7851-3p	714	883	0	0
hsa-miR-4653-3p	199	246	7.79743e-14	1.60507e-148
hsa-miR-8085	330.29	408	3.91762e-254	0
hsa-miR-8075	115	142	0.00148192	3.83292e-17
hsa-miR-7150	6288.5	7759	0	0
hsa-miR-3141	470.5	579	0	0
hsa-miR-6861-5p	118	145	6.16185e-05	0.000197408
hsa-miR-4725-3p	114	140	0.0581404	2.01233e-15
hsa-miR-1322	110	135	0.000803672	1.66546e-09
hsa-miR-6772-5p	110	135	0.000803672	1.68494e-13
hsa-miR-3648	97	119	0.375029	8.02066e-05
hsa-miR-6893-5p	216.67	265	8.23888e-75	2.39761e-176
hsa-miR-4298	460.25	562	0	0
hsa-miR-6780b-5p	712.42	869	0	0
hsa-miR-6776-3p	218.33	266	1.24672e-82	1.35686e-211
hsa-miR-1229-5p	124	151	0.000399517	1.50467e-22
hsa-miR-128-1-5p	338.6	412	6.4756e-294	0
hsa-miR-4728-5p	1577.28	1919	0	0
hsa-miR-4475	88	107	0.650074	0.00147008
hsa-miR-1185-2-3p	762.78	925	0	0
hsa-miR-4462	104	126	0.0632127	2.04476e-09
hsa-miR-4447	104	126	0.0173462	0.000459252
hsa-miR-3607-3p	124	150	4.63776e-06	4.16259e-18
hsa-miR-6730-5p	129	156	1.36822e-09	2.23149e-26
hsa-miR-4455	110	133	0.0243757	1.72813e-10
hsa-miR-1250-3p	181	218	2.34101e-45	5.96566e-106
hsa-miR-6726-5p	418	503	0	0
hsa-miR-3198	114	137	0.077878	1.81505e-14
hsa-miR-6870-5p	1441.3	1732	0	0
hsa-miR-3182	245.5	295	1.94954e-101	0
hsa-miR-4496	129	155	1.10313e-10	2.23263e-26
hsa-miR-3934-5p	149	179	6.19784e-16	7.26918e-53
hsa-miR-619-5p	235.75	283	2.18884e-110	3.23259e-225
hsa-miR-6769a-3p	110	132	0.000799035	3.73839e-10
hsa-miR-6736-5p	106	127	0.00622097	0.00209267
hsa-miR-665	165	197	1.7349e-27	1.09023e-63
hsa-miR-4669	248	296	1.29207e-117	3.33476e-278
hsa-miR-6792-5p	181	216	7.02122e-42	1.32077e-103
hsa-miR-6515-5p	114	136	0.0239762	6.49535e-06
hsa-miR-658	181	215	7.11528e-42	1.32077e-103
hsa-miR-365a-5p	152.5	181	0.000399517	7.14132e-47
hsa-miR-4442	98	116	0.288627	0.000198613
hsa-miR-7847-3p	690.43	817	0	0
hsa-miR-6748-5p	202	239	1.32565e-48	1.5726e-137
hsa-miR-514b-5p	115	136	6.16628e-05	5.22918e-13
hsa-miR-1273c	110	130	0.00119855	2.14489e-06
hsa-miR-4459	715.89	846	0	0
hsa-miR-6824-5p	585.11	691	0	0
hsa-miR-1910-3p	133	157	7.16567e-13	1.56675e-27
hsa-miR-6133	328.86	388	2.15465e-243	0.0751077
hsa-miR-6747-3p	112	132	0.00154349	1.6666e-09
hsa-miR-6867-5p	202	238	7.02005e-42	3.08397e-140
hsa-miR-204-3p	276	325	1.73494e-158	0
hsa-miR-1236-5p	269	316	3.23372e-132	0
hsa-miR-1273f	156	183	1.71818e-21	1.49177e-60
hsa-miR-642b-3p	110	129	0.00188139	1.14916e-10
hsa-miR-6799-5p	340.33	399	0	0
hsa-miR-197-5p	396.67	465	0	0
hsa-miR-6083	235.75	276	1.53944e-98	4.66161e-220
hsa-miR-7107-5p	719.37	842	0	0
hsa-miR-494-3p	667.86	781	0	0
hsa-miR-5195-3p	124	145	1.46524e-09	1.47144e-18
hsa-miR-4739	1139.25	1332	0	0
hsa-miR-711	149	174	1.37475e-18	7.14132e-47
hsa-miR-518c-5p	133	155	7.36054e-12	1.57929e-27
hsa-miR-211-3p	133	155	1.04024e-10	3.76665e-24
hsa-miR-106b-5p	2485.33	2891	0	0
hsa-miR-6511b-5p	372.57	433	0	0
hsa-miR-4727-3p	118	137	4.63902e-06	3.06394e-05
hsa-miR-6511a-3p	238	276	1.29207e-117	4.67668e-241
hsa-miR-1291	207	240	1.05226e-23	1.60507e-148
hsa-miR-887-5p	115	133	0.0126072	3.73128e-10
hsa-miR-452-5p	110	127	0.00188139	2.79383e-08
hsa-miR-6865-5p	450	519	0	0
hsa-miR-4753-5p	145	167	6.27934e-16	4.08163e-39
hsa-miR-4764-5p	133	153	1.04025e-10	5.21581e-21
hsa-miR-4327	207	238	1.72589e-59	1.5726e-137
hsa-miR-3190-3p	181	208	1.76251e-28	6.10667e-88
hsa-miR-4466	265	304	6.05648e-151	5.23969e-284
hsa-miR-7106-5p	442	507	0	0
hsa-miR-6829-5p	139	159	3.61527e-13	5.21581e-21
hsa-miR-4533	98	112	0.202774	0.0173708
hsa-miR-4750-5p	234.5	268	1.94954e-101	5.97667e-227
hsa-miR-4640-5p	135	154	4.69788e-08	2.27192e-26
hsa-miR-3972	114	130	0.00468212	3.89398e-10
hsa-miR-6501-3p	100	114	0.12559	0.000133141
hsa-miR-483-3p	102	116	0.125984	3.40432e-06
hsa-miR-4706	528.67	600	0	0
hsa-miR-4791	141	160	4.69787e-08	1.29358e-29
hsa-miR-3679-5p	337	382	3.02921e-257	0
hsa-miR-3187-3p	180	204	1.3088e-40	1.4859e-76
hsa-miR-1973	180	204	2.90037e-30	1.47027e-97
hsa-miR-6758-5p	181	205	5.78521e-36	7.39009e-98
hsa-miR-6722-5p	162	183	6.96675e-33	1.49177e-60
hsa-miR-7108-5p	301.25	340	2.80475e-148	0
hsa-miR-1237-5p	1439.1	1621	0	0
hsa-miR-637	139	156	0.139961	1.44991e-29
hsa-miR-1825	161.5	181	1.7282e-29	7.26918e-53
hsa-miR-5195-5p	344	385	0	0
hsa-miR-6784-5p	158.5	177	1.0539e-23	3.24939e-56
hsa-miR-744-5p	129	144	6.16158e-05	6.77213e-12
hsa-miR-6834-5p	129	144	4.69853e-08	2.63984e-16
hsa-miR-4716-3p	158	176	1.17959e-23	7.14132e-47
hsa-miR-4779	124	138	6.16159e-05	7.00772e-09
hsa-miR-4270	418	465	0	0
hsa-miR-7641	40870.2	45416	0	0
hsa-miR-4748	135	150	1.03747e-10	7.53367e-24
hsa-miR-4713-3p	100	111	0.340194	0.00764162
hsa-miR-3652	147	163	6.21094e-16	1.05193e-37
hsa-miR-6132	234.5	260	4.37395e-110	1.16876e-201
hsa-miR-4502	129	143	4.69853e-08	9.70912e-17
hsa-miR-1225-5p	171	189	2.78226e-34	1.13419e-59
hsa-miR-6856-5p	190	210	5.78521e-36	1.71082e-94
hsa-miR-4436a	124	137	2.13976e-10	3.52148e-11
hsa-miR-4430	158.5	175	0.195381	1.61722e-54
hsa-miR-4299	135	149	1.36165e-09	1.5789e-19
hsa-miR-7109-5p	450	496	0	0
hsa-miR-4271	296	326	2.06914e-163	0
hsa-miR-4481	158	174	2.6936e-24	5.85561e-45
hsa-miR-4654	129	142	4.69853e-08	1.92219e-15
hsa-miR-6511a-5p	331.6	365	5.7418e-248	0
hsa-miR-6889-5p	2768	3043	0	0
hsa-miR-6837-5p	101	111	0.192065	0.0432804
hsa-miR-7113-5p	237.5	261	1.24485e-96	1.35744e-211
hsa-miR-3174	102	112	0.047778	3.70948e-05
hsa-miR-877-3p	158.5	174	8.32771e-23	4.57905e-55
hsa-miR-6862-5p	104	114	0.00935959	1.75505e-05
hsa-miR-6876-5p	245.5	269	1.8644e-113	9.06655e-206
hsa-miR-6871-5p	324.33	355	2.01913e-215	0
hsa-miR-6819-5p	418	457	0	0
hsa-miR-6771-3p	118	129	4.63902e-06	0.000197408
hsa-miR-885-3p	335	366	3.98143e-277	0
hsa-miR-3156-5p	208	227	7.02005e-42	1.62045e-135
hsa-miR-4450	100	109	0.12559	0.00773763
hsa-miR-4758-5p	334	364	2.744e-285	0
hsa-miR-6775-3p	220	239	4.09688e-71	1.62044e-135
hsa-miR-3660	133	144	1.36193e-09	3.43245e-17
hsa-miR-505-5p	124	134	6.16159e-05	6.98288e-12
hsa-miR-4788	199	215	1.3257e-48	3.87502e-100
hsa-miR-6875-5p	162	175	1.54288e-31	7.90991e-49
hsa-miR-7704	954	1028	0	0
hsa-miR-6771-5p	622	670	0	0
hsa-miR-6827-5p	158	170	0.000399517	3.32189e-44
hsa-miR-130a-3p	106	114	0.0380731	8.7238e-05
hsa-miR-1273a	106	114	0.025853	1.29907e-05
hsa-miR-6516-5p	96	103	0.25482	0.010562
hsa-miR-504-3p	190	203	2.78218e-34	1.36943e-73
hsa-miR-877-5p	162	173	1.03666e-10	3.13817e-51
hsa-miR-6731-3p	104	111	0.0286491	0.000110715
hsa-miR-6086	199	212	3.58283e-13	2.78117e-92
hsa-miR-3153	139	148	1.36158e-09	5.17332e-20
hsa-miR-4695-5p	3080.56	3272	0	0
hsa-miR-4463	390	413	0	0
hsa-miR-4688	332.2	351	5.7418e-248	0
hsa-miR-4689	522	551	0	0
hsa-miR-6131	308	325	2.80475e-148	0
hsa-miR-1249-5p	682.71	720	0	0
hsa-miR-299-3p	220	232	6.61411e-77	6.33934e-150
hsa-miR-1273e	110	116	0.0130682	3.35029e-06
hsa-miR-6860	149	157	8.18339e-18	2.98939e-25
hsa-miR-513a-5p	171	180	1.31973e-19	6.25981e-58
hsa-miR-1343-5p	1376.94	1449	0	0
hsa-miR-8063	332.8	350	5.7418e-248	0
hsa-miR-5187-5p	118	124	6.16172e-05	6.89963e-09
hsa-miR-4498	181	190	2.78218e-34	1.09023e-63
hsa-miR-3132	141	148	7.85941e-14	3.00337e-22
hsa-miR-6826-3p	124	130	4.70824e-08	8.00752e-05
hsa-miR-4535	216.67	227	9.9519e-62	1.61268e-133
hsa-miR-26a-5p	210	220	4.97652e-53	1.01115e-110
hsa-miR-6787-5p	1660	1739	0	0
hsa-miR-6774-5p	133	139	0.0351094	5.10082e-13
hsa-miR-4539	156	163	9.50565e-23	2.35934e-36
hsa-miR-6808-5p	1099	1148	0	0
hsa-miR-765	669.29	699	0	0
hsa-miR-6515-3p	272	284	7.40535e-142	5.97663e-227
hsa-miR-149-3p	4222.72	4409	0	0
hsa-miR-890	114	119	6.63004e-05	2.30251e-06
hsa-miR-6779-5p	730	762	0	0
hsa-miR-3197	221.33	231	8.23886e-75	1.66837e-148
hsa-miR-6791-5p	162	169	1.6347e-26	2.05801e-32
hsa-miR-3151-5p	141	147	3.863e-15	1.42326e-18
hsa-miR-6165	1120.7	1167	0	0
hsa-miR-7854-3p	855	890	0	0
hsa-miR-4294	525.33	545	0	0
hsa-miR-6089	6666.67	6911	0	0
hsa-miR-664b-3p	110	114	0.0247706	1.75505e-05
hsa-miR-6780b-3p	234.5	243	4.37395e-110	8.65565e-169
hsa-miR-4324	112	116	0.000461135	0.00100989
hsa-miR-4286	12750.8	13174	0	0
hsa-miR-3135b	4109.18	4243	0	0
hsa-miR-4776-5p	1167	1204	0	0
hsa-miR-6786-5p	825	851	0	0
hsa-miR-6785-5p	3056.16	3147	0	0
hsa-miR-4451	202	208	9.52302e-44	1.19313e-105
hsa-miR-4655-5p	3764.5	3876	0	0
hsa-miR-193b-5p	152.5	157	3.24312e-15	4.05935e-28
hsa-miR-6126	825	849	0	0
hsa-miR-4443	34144.6	35134	0	0
hsa-miR-6782-3p	106	109	0.0365912	0.000812819
hsa-miR-23a-5p	180	185	1.21249e-32	1.49177e-60
hsa-miR-4747-5p	269	276	2.80475e-148	4.67668e-241
hsa-miR-6125	712.11	730	0	0
hsa-miR-933	3591	3680	0	0
hsa-miR-6877-5p	205.33	210	1.1684e-40	1.32077e-103
hsa-miR-6765-3p	6699.66	6838	0	0
hsa-miR-1914-3p	1527.65	1557	0	0
hsa-miR-4259	316	322	3.3276e-193	0
hsa-miR-6793-3p	160	163	1.05226e-23	3.74834e-31
hsa-miR-16-5p	430.29	438	0	0
hsa-miR-4284	14915.9	15171	0	0
hsa-miR-4717-3p	133	135	7.00288e-12	1.40542e-08
hsa-miR-7155-5p	156	158	1.71818e-21	4.46367e-23
hsa-miR-5196-5p	413	418	0	0
hsa-miR-6756-3p	337	341	4.51572e-291	0
hsa-miR-6793-5p	225.5	228	8.34826e-94	1.33689e-141
hsa-miR-197-3p	367	371	0	0
hsa-miR-7975	31773.3	32117	0	0
hsa-miR-4497	899.8	909	0	0
hsa-miR-6721-5p	202	204	2.78054e-50	1.47027e-97
hsa-miR-6845-5p	309.33	312	7.67744e-188	0
hsa-miR-4749-5p	237	239	2.23634e-104	7.28601e-163
hsa-miR-1228-3p	124	125	1.4656e-09	1.57196e-08
hsa-miR-5739	5318.21	5361	0	0
hsa-miR-3945	135	136	4.63766e-06	1.40542e-08
hsa-miR-5572	139	140	4.69787e-08	5.14488e-15
hsa-miR-939-5p	296	298	2.06914e-163	0
hsa-miR-6716-5p	296	298	1.73492e-158	8.3489e-294
hsa-miR-6076	158	159	7.79743e-14	2.16427e-32
hsa-miR-6821-5p	337	339	3.42098e-281	0
hsa-miR-4633-5p	739.86	744	0	0
hsa-miR-6820-5p	269	270	3.02829e-151	2.95887e-208
hsa-miR-874-5p	272	273	4.72019e-156	7.84203e-235
hsa-miR-6732-5p	578	580	0	0
hsa-miR-4485-3p	316	317	5.1375e-200	0
hsa-miR-185-3p	421.8	423	0	0
hsa-miR-5010-5p	3775	3781	0	0
hsa-miR-25-5p	161	161	8.1816e-18	3.74839e-31
hsa-miR-3192-5p	162	162	1.05226e-23	1.50168e-22
"hsa-miR-1268b, hsa-miR-1268a"	501	501
hsa-miR-4649-5p	794	794	0	0
hsa-miR-4690-3p	104	104	0.0187664	0.0655461
hsa-miR-6846-5p	586	586	0	0
hsa-miR-6757-5p	25272	25272	0	0
hsa-miR-8087	165	165	3.76159e-33	5.15886e-35
hsa-miR-6769a-5p	139	139	1.03672e-10	5.31288e-15
hsa-miR-6742-5p	166	166	1.27308e-24	1.54995e-40
hsa-miR-6798-5p	3796	3796	0	0
hsa-miR-6754-3p	160	160	1.93391e-28	2.06317e-32
hsa-miR-6887-3p	110	110	0.0130066	0.000277483
hsa-miR-6749-5p	6149	6149	0	0
hsa-miR-6775-5p	3272	3262	0	0
hsa-miR-6805-5p	1491.75	1485	0	0
hsa-miR-328-5p	1460.08	1453	0	0
hsa-miR-6825-5p	545	542	0	0
hsa-miR-6873-3p	162	161	0.139961	4.46367e-23
hsa-miR-6731-5p	730	724	0	0
hsa-miR-1238-5p	245.5	243	3.23375e-132	8.65565e-169
hsa-miR-6878-3p	329.57	326	2.09544e-231	0
hsa-miR-6760-3p	165	163	1.27308e-24	1.05193e-37
hsa-miR-6776-5p	158	156	1.56797e-24	4.46367e-23
hsa-miR-4454	46020.7	45432	0	0
hsa-miR-4722-3p	143	141	6.67477e-16	5.08322e-15
hsa-miR-6887-5p	569	561	0	0
hsa-miR-6722-3p	6275	6185	0	0
hsa-miR-6777-3p	135	133	4.36258e-13	0.00100868
hsa-miR-3130-3p	133	131	0.000399517	2.77723e-08
hsa-miR-30c-2-3p	124	122	1.46531e-09	1.10692e-05
hsa-miR-6781-5p	171	168	1.42163e-31	1.01111e-37
hsa-miR-6800-5p	341	335	0	0
hsa-miR-6509-3p	149	146	1.03666e-10	3.41718e-17
hsa-miR-6085	1175	1151	0	0
hsa-miR-574-3p	143	140	3.29098e-15	8.4377e-14
hsa-miR-125a-3p	161.5	158	8.32608e-23	1.29574e-29
hsa-miR-6088	1671.35	1635	0	0
hsa-miR-6718-5p	135	132	1.36165e-09	1.67981e-11
hsa-miR-4754	215	210	8.305e-75	2.74895e-101
hsa-miR-6795-5p	413.75	404	0	0
hsa-miR-370-3p	430.29	420	0	0
hsa-miR-4687-5p	334	326	4.32565e-273	0
hsa-miR-6794-5p	1204	1175	0	0
hsa-miR-320a	853.6	833	0	0
hsa-miR-1224-3p	238	232	1.53944e-98	1.43905e-129
hsa-miR-4487	118	115	0.00148188	0.000199553
hsa-miR-769-3p	149	145	6.19883e-16	1.91666e-15
hsa-miR-1193	737.29	717	0	0
hsa-miR-6723-5p	180	175	7.31479e-39	1.06256e-33
hsa-miR-6740-3p	232	225	8.33581e-94	3.91752e-107
hsa-miR-6124	670	649	0	0
hsa-miR-4513	156	151	4.77247e-17	5.98281e-25
hsa-miR-4713-5p	156	151	1.34292e-18	8.96813e-25
hsa-miR-6870-3p	243	235	1.29207e-117	1.3344e-141
hsa-miR-4274	145	140	4.69787e-08	6.67436e-07
hsa-miR-6810-3p	348	336	0	0
hsa-miR-7160-5p	143	138	3.58331e-13	3.86738e-15
hsa-miR-4687-3p	227	219	3.07889e-98	4.06695e-123
hsa-miR-5100	15132.4	14597	0	0
hsa-miR-4763-3p	166	160	1.70765e-21	1.03181e-34
hsa-miR-1229-3p	248	238	2.39263e-128	9.39879e-153
hsa-miR-6826-5p	771.67	739	0	0
hsa-miR-6825-3p	161	154	0.000399517	3.76704e-24
hsa-miR-921	435.43	416	0	0
hsa-miR-30b-3p	149	142	4.69787e-08	2.69409e-16
hsa-miR-4437	149	142	8.31357e-18	8.32679e-18
hsa-miR-8069	1569.48	1495	0	0
hsa-miR-6796-5p	269	256	3.02829e-151	5.36635e-203
hsa-miR-3150a-3p	124	118	0.0126071	1.14193e-05
hsa-miR-4505	354.67	337	0	0
hsa-miR-4323	354	336	0	0
hsa-miR-6738-5p	2925.05	2768	0	0
hsa-miR-6813-5p	723	683	0	0
hsa-miR-15a-5p	165.5	156	1.47444e-25	5.14328e-20
hsa-miR-3614-5p	191	180	9.52302e-44	7.90991e-49
hsa-miR-23a-3p	156	147	2.10454e-23	4.1642e-18
hsa-miR-4632-5p	3224.2	3028	0	0
hsa-miR-6801-5p	190	178	3.17516e-20	1.28337e-59
hsa-miR-6727-5p	1330.18	1246	0	0
hsa-miR-1538	181	169	7.30787e-39	3.32196e-44
hsa-miR-6809-3p	238	222	1.07196e-123	1.45455e-129
hsa-miR-760	207	193	2.78053e-50	1.46583e-78
hsa-miR-6796-3p	160	149	7.79743e-14	1.66791e-21
hsa-miR-4749-3p	158	147	1.31973e-19	9.56712e-17
hsa-miR-6886-3p	903.07	837	0	0
hsa-miR-937-5p	202	187	2.78054e-50	1.49177e-60
hsa-miR-6891-3p	152.5	141	8.18169e-18	1.31356e-14
hsa-miR-675-5p	171	158	1.46155e-38	3.95414e-31
hsa-miR-8072	3216	2965	0	0
hsa-miR-6802-5p	245.5	226	1.8644e-113	3.79441e-113
hsa-miR-6823-3p	175	161	5.78532e-36	5.39439e-35
hsa-miR-485-5p	224	206	6.61411e-77	5.4979e-101
hsa-miR-6891-5p	1173.67	1079	0	0
hsa-miR-451a	156	143	4.77247e-17	1.31016e-14
hsa-miR-1227-5p	312	286	3.3276e-193	1.47019e-270
hsa-miR-3622b-5p	346	317	0	0
hsa-miR-3621	1255.35	1149	0	0
hsa-miR-6730-3p	705	644	0	0
hsa-miR-3620-5p	420	383	0	0
hsa-miR-210-5p	237	216	2.58414e-117	2.27115e-114
hsa-miR-6508-5p	145	132	1.64952e-17	1.10551e-05
hsa-miR-4665-5p	161.5	147	1.7282e-29	3.39671e-21
hsa-miR-4433a-5p	161.5	147	1.47445e-25	1.59469e-19
hsa-miR-30c-1-3p	243	221	1.29207e-117	1.11754e-125
hsa-miR-4784	143	130	3.58339e-13	1.40697e-08
hsa-miR-6752-3p	158.5	144	3.58283e-13	5.09818e-13
hsa-miR-6892-3p	237.5	215	1.94954e-101	1.61284e-109
hsa-miR-4506	237	214	5.05618e-91	1.61284e-109
hsa-miR-6765-5p	372.57	336	0	0
hsa-miR-4433b-3p	1051.5	948	0	0
hsa-miR-6884-3p	390	351	0	0
hsa-miR-142-5p	216.67	194	6.61665e-77	1.36943e-73
hsa-miR-3191-3p	191	171	7.02005e-42	1.30257e-49
hsa-miR-6803-5p	3785.5	3388	0	0
hsa-miR-3665	393.33	352	0	0
hsa-miR-6872-3p	854.6	763	0	0
hsa-miR-4433b-5p	199	177	7.02005e-42	1.58475e-54
hsa-miR-4281	413.75	368	0	0
hsa-miR-4516	2026.52	1802	0	0
hsa-miR-642a-3p	207	184	1.4313e-56	2.34109e-67
hsa-miR-4507	341	303	0	0
hsa-miR-323a-5p	327.43	290	1.58676e-225	5.23969e-284
hsa-miR-4470	203.67	180	7.30777e-39	2.57304e-62
hsa-miR-6859-5p	190	167	1.1684e-40	5.53551e-42
hsa-miR-6090	3963.41	3472	0	0
hsa-miR-4525	516.75	452	0	0
hsa-miR-5193	166	145	2.78633e-34	0.000685506
"hsa-miR-151a-5p, hsa-miR-151b"	158	138	4.42333e-25	4.26003e-18
hsa-miR-4728-3p	205.33	179	1.43131e-56	2.2864e-55
hsa-miR-6885-5p	210	183	2.78053e-50	4.50674e-67
hsa-miR-1249-3p	139	121	6.64722e-12	0.000197436
hsa-miR-2861	543.8	472	0	0
hsa-miR-7977	39361.9	34126	0	0
hsa-miR-6727-3p	161.5	140	3.24312e-15	3.60916e-16
hsa-miR-486-3p	165	143	1.03666e-10	2.99786e-18
hsa-miR-5008-5p	147	127	0.00148188	5.42092e-08
hsa-miR-6768-5p	191	165	1.1684e-40	5.15886e-35
hsa-miR-634	224	193	4.09688e-71	1.46852e-75
hsa-miR-186-5p	165	142	1.24032e-32	3.83344e-17
hsa-miR-7845-5p	525.33	451	0	0
hsa-miR-3196	942	808	0	0
hsa-miR-664a-3p	145	124	3.2513e-15	3.67535e-07
hsa-miR-6812-3p	352	301	0	0
hsa-miR-769-5p	240	205	1.8644e-113	3.46482e-91
hsa-miR-4747-3p	143	122	1.36157e-09	1.31709e-07
hsa-miR-1260b	7668.43	6542	0	0
hsa-miR-1260a	8092.81	6903	0	0
hsa-miR-339-5p	147	125	3.24446e-15	3.65837e-07
hsa-miR-1293	133	113	4.69791e-08	9.11303e-05
hsa-miR-4530	317.67	269	7.20037e-184	3.23259e-225
hsa-miR-6072	149	126	0.0126071	2.14525e-06
hsa-miR-1273h-3p	181	153	1.47444e-25	3.0091e-25
hsa-miR-24-3p	129	109	1.1031e-10	0.102327
hsa-miR-4707-3p	180	152	1.6347e-26	8.42472e-14
hsa-miR-3607-5p	295	249	7.40535e-142	4.51249e-184
hsa-miR-92b-5p	213.33	180	9.9519e-62	6.25981e-58
hsa-miR-4697-5p	139	117	1.36158e-09	1.87285e-06
hsa-miR-6805-3p	220	185	4.09688e-71	1.09023e-63
hsa-miR-7114-5p	730	613	0	0
hsa-miR-3178	152.5	128	1.79106e-21	2.85994e-10
hsa-miR-1238-3p	248	208	3.23372e-132	1.4859e-76
hsa-miR-6862-3p	202	169	2.8626e-56	1.01111e-37
hsa-miR-7-5p	158	132	3.1753e-20	7.00916e-09
hsa-miR-766-3p	327.43	273	2.76705e-218	9.02795e-222
hsa-miR-1275	1682.69	1401	0	0
hsa-miR-6792-3p	390	324	0	0
hsa-miR-4769-3p	213.33	177	9.66426e-73	3.135e-51
hsa-miR-6751-5p	324.33	269	6.0242e-207	1.56841e-234
hsa-miR-223-3p	225.5	187	1.72583e-59	9.89713e-70
hsa-miR-425-5p	181	150	1.16935e-40	7.53326e-24
hsa-miR-4655-3p	215	178	9.9519e-62	3.74834e-31
hsa-let-7a-5p	159.5	132	4.77247e-17	1.85404e-05
hsa-miR-6833-3p	208	172	1.32565e-48	7.14133e-47
hsa-miR-6752-5p	1713.9	1416	0	0
hsa-miR-107	215	177	9.58253e-73	6.37322e-58
hsa-miR-1587	337.8	278	2.15465e-243	1.45342e-193
hsa-miR-4306	202	166	2.78054e-50	1.01111e-37
hsa-miR-6732-3p	276	226	2.39263e-128	1.38389e-120
hsa-miR-4701-5p	358.75	293	0	1.9504e-230
hsa-miR-7111-3p	158	129	3.17528e-20	2.07513e-10
hsa-miR-762	501	409	0	0
hsa-miR-4763-5p	321	262	2.76718e-218	2.68318e-203
hsa-miR-423-5p	367	299	0	0
hsa-miR-92a-1-5p	356	290	0	3.72932e-261
hsa-miR-1908-5p	305.75	249	7.40535e-142	1.31188e-155
hsa-miR-4745-5p	147	119	9.52622e-18	0.000197615
hsa-miR-3184-3p	215	174	8.305e-75	7.14132e-47
hsa-miR-6861-3p	330.29	267	1.58704e-263	3.29049e-187
hsa-miR-3162-3p	181	146	2.78218e-34	1.42523e-18
hsa-miR-6879-3p	235.75	190	2.23634e-104	7.26918e-53
hsa-miR-4433a-3p	622	501	0	0
hsa-miR-6801-3p	203.67	164	4.97652e-53	3.09858e-40
hsa-miR-6867-3p	673.42	542	0	0
hsa-miR-4723-5p	4916.98	3953	0	0
hsa-miR-4472	919.4	739	0	0
hsa-miR-320e	299	240	3.02824e-151	6.09229e-160
hsa-miR-7110-3p	208	166	1.72583e-59	2.98938e-25
hsa-miR-378e	190	151	9.52315e-44	5.14331e-20
hsa-miR-151a-3p	180	143	1.31973e-19	1.91819e-15
hsa-miR-320b	730	579	0	0
hsa-miR-4741	135	107	4.63766e-06	0.017818
hsa-miR-4532	328.14	260	1.58676e-225	1.63271e-182
hsa-miR-4651	669.29	529	0	0
hsa-miR-557	717.79	567	0	0
hsa-miR-1233-3p	133	105	6.16158e-05	0.00663598
hsa-miR-6749-3p	180	142	1.70765e-21	5.05322e-15
hsa-miR-103a-3p	237.5	187	2.32367e-107	8.77869e-69
hsa-miR-208a-5p	1616.28	1272	0	0
hsa-miR-638	331	260	2.09544e-231	6.52107e-210
hsa-miR-6890-3p	237	186	2.32367e-107	1.09023e-63
hsa-miR-3620-3p	190	149	5.78521e-36	1.66791e-21
hsa-miR-21-3p	171	134	8.1816e-18	4.17654e-13
hsa-miR-378c	341	267	0	1.35686e-211
hsa-miR-4758-3p	421.8	330	0	0
hsa-miR-3151-3p	327.43	256	7.67744e-188	2.12316e-161
hsa-miR-3940-5p	702	548	0	0
hsa-miR-615-5p	237.5	185	2.18697e-110	2.26332e-67
hsa-miR-92b-3p	1181.21	920	0	0
hsa-miR-378i	358.75	279	0	2.86259e-239
hsa-miR-378f	191	148	7.30777e-39	5.36598e-21
hsa-miR-22-3p	310.67	240	7.20037e-184	1.31188e-155
hsa-miR-6816-5p	716.21	553	0	0
hsa-miR-3622a-3p	210	162	1.4313e-56	3.74834e-31
hsa-miR-7108-3p	322.67	248	1.82079e-203	6.09229e-160
hsa-miR-6763-3p	340.33	261	0	9.06655e-206
hsa-miR-3138	613	470	0	0
hsa-miR-4787-5p	1330.18	1019	0	0
hsa-miR-4521	582.44	446	0	0
hsa-miR-6820-3p	272	207	2.23634e-104	7.35136e-98
hsa-miR-4695-3p	731.71	556	0	0
hsa-miR-6717-5p	674.74	512	0	0
hsa-miR-6511b-3p	149	113	3.49857e-21	0.00101975
hsa-miR-6834-3p	326	247	1.29257e-222	9.39879e-153
hsa-miR-6779-3p	346	262	0	4.5124e-184
hsa-miR-6880-3p	211.67	160	9.9519e-62	1.56329e-30
hsa-miR-4467	543.2	410	0	0
hsa-miR-6894-3p	301.25	227	2.80475e-148	3.21741e-140
hsa-miR-4664-5p	726	544	0	0
hsa-miR-378g	331.6	248	1.58676e-225	4.7889e-157
hsa-miR-422a	425.4	318	0	0
hsa-miR-1233-5p	6460.27	4829	0	0
hsa-miR-30d-5p	269	201	2.81241e-137	6.10695e-88
hsa-miR-378d	203.67	152	2.78053e-50	5.21583e-21
hsa-miR-4484	671.84	501	0	0
hsa-miR-6790-3p	229	170	6.23361e-83	9.18114e-49
hsa-miR-5787	3085.07	2280	0	0
hsa-miR-18a-3p	199	147	7.02005e-42	5.30561e-20
hsa-miR-25-3p	358.75	265	0	1.16876e-201
hsa-miR-6819-3p	233.25	172	2.23866e-104	7.91063e-49
hsa-miR-6788-3p	329.57	243	3.91762e-254	6.32994e-150
hsa-miR-6741-3p	258	190	5.60949e-148	9.89576e-70
hsa-miR-7114-3p	210	154	9.9519e-62	2.27189e-26
hsa-miR-18a-5p	919.4	674	0	0
hsa-miR-193b-3p	161	118	7.79743e-14	1.0319e-06
hsa-miR-6743-5p	2758.4	2019	0	0
hsa-miR-6759-3p	218.33	159	1.32565e-48	4.05561e-28
hsa-miR-484	227	165	1.26024e-96	1.60459e-40
hsa-miR-6804-3p	460.25	334	0	8.85234e-294
hsa-miR-6746-5p	4158.22	3015	0	0
hsa-miR-6736-3p	160	116	3.58283e-13	1.97458e-05
hsa-miR-4721	301.25	218	1.53944e-98	7.76812e-117
hsa-miR-4492	674.47	487	0	0
hsa-miR-1228-5p	668.57	481	0	0
hsa-miR-7109-3p	470.5	337	0	0
hsa-miR-6851-3p	229	164	6.23361e-83	3.74834e-31
hsa-miR-4429	496	355	0	0
hsa-miR-6800-3p	265	189	3.23372e-132	2.93702e-75
hsa-miR-126-3p	225.5	160	6.61411e-77	1.11415e-33
hsa-miR-185-5p	361.5	254	0	7.28574e-163
hsa-miR-6883-3p	272	191	1.29207e-117	1.36945e-73
hsa-miR-30e-5p	210	147	1.4313e-56	1.61092e-19
hsa-miR-7113-3p	328.86	230	2.09544e-231	4.05578e-123
hsa-miR-93-5p	580.67	403	0	0
hsa-miR-6743-3p	710.84	490	0	0
hsa-miR-6858-3p	579.78	398	0	0
hsa-miR-6813-3p	416	284	0	9.42184e-254
hsa-miR-1281	299	203	8.81105e-168	1.2503e-81
hsa-miR-6726-3p	248	168	3.23372e-132	5.52966e-42
hsa-miR-6769b-3p	296	200	4.70284e-156	1.3348e-80
hsa-miR-378a-3p	516.75	346	0	0
hsa-miR-3907	5989.4	3995	0	0
hsa-miR-6784-3p	532	351	0	0
hsa-miR-320c	720	474	0	0
hsa-miR-6845-3p	543.8	357	0	0
hsa-miR-146b-5p	310.67	203	7.55443e-173	1.4859e-76
hsa-miR-4508	685.29	447	0	0
hsa-miR-6087	6394.49	4166	0	0
hsa-miR-6803-3p	442	287	0	1.04794e-283
hsa-miR-6842-5p	299	194	8.81105e-168	9.89576e-70
hsa-miR-20b-5p	717.47	465	0	0
"hsa-miR-3180, hsa-miR-3180-3p"	333.4	215
hsa-miR-191-5p	344	220	0	4.05635e-123
hsa-miR-17-5p	2912.89	1843	0	0
hsa-miR-3656	1429.2	895	0	0
hsa-miR-6836-3p	327.43	205	1.82079e-203	5.13415e-89
hsa-miR-4488	710.21	443	0	0
hsa-miR-6855-3p	316	197	7.40535e-142	1.01914e-84
hsa-miR-21-5p	491	305	0	0.331146
hsa-miR-125a-5p	216.67	134	6.61665e-77	1.72517e-10
hsa-miR-130b-3p	432.86	267	0	2.11708e-198
hsa-miR-6865-3p	671.05	412	0	0
hsa-miR-17-3p	535.33	327	0	0
hsa-miR-142-3p	542	330	0	0
hsa-miR-320d	669.29	403	0	0
hsa-miR-4723-3p	329.57	198	7.20037e-184	9.89576e-70
hsa-miR-423-3p	501	298	0	7.16295e-290
hsa-miR-92a-3p	6717.03	3675	0	0
hsa-miR-19a-3p	2906.81	1574	0	0
hsa-miR-3960	4671.63	2522	0	0
hsa-miR-18b-5p	671.32	357	0	0
hsa-miR-486-5p	1051.5	555	0	0
hsa-miR-19b-3p	4005.06	2034	0	0
hsa-miR-20a-5p	2995.58	1364	0	0
hsa-miR-106a-5p	2450.67	1097	0	0
