# Supplementary material for: HBx hijacks the miR‐19a‐3p/BAMBI/TGF‐β1 axis to impair the anti‐tumour activity of CD4+ T cells in diffuse large B‐cell lymphoma
Source: Clin Transl Med. 2026 Jan 5;16(1):e70578. doi: 10.1002/ctm2.70578 (PMC12771663; doi:10.1002/ctm2.70578)
Supplement: Supplementary file 3 — Supporting Information [file CTM2-16-e70578-s003.xlsx]

## Sheet: Table S2
Supplementary Table 2. PCR primers for screening, validation, and vector construction.
Primers	Sequences
GAPDH-forward primer	ATGACATCAAGAAGGTGGTG
GAPDH-reverse primer	CATACCAGGAAATGAGCTTG
HBx-forward primer	CGTGAACGCCCACCAAATA
HBx-reverse primer	GCCTACAGCCTCCTAGTACAAAGAC
BAMBI-forward primer	GCACCACCATACCCACATTG
BAMBI-reverse primer	GCAGCCTCTTATTTTCACTTCG
miR-19a precursor-forward primer	AAGGTGCATCTAGTGCAGATAGTG
miR-19a precursor-reverse primer	AGACCAGGCAGATTCTACATCG
TGFB1-forward primer	GTGGAAACCCACAACGAAATC
TGFB1-reverse primer	CTAAGGCGAAAGCCCTCAAT
CD274-forward primer	CCGAAGTCATCTGGACAAGCA
CD274-reverse primer	AAGGCATAATAAGATGGCTCCC
PDCD1LG2-forward primer	GTGAACCTTGGAGCAATAACAGC
PDCD1LG2-reverse primer	CAGGCGACCCCATAGATGAT
CD80-forward primer	TGGCTGGTCTTTCTCACTTCTG
CD80-reverse primer	ACTCGTATGTGCCCTCGTCA
CD86-forward primer	GCGGCTTTTATCTTCACCTTTC
CD86-reverse primer	CGCTTCTTCTTCTTCCATTTCC
LDLR-forward primer	TGAACCCATCAAAGAGTGCG
LDLR-reverse primer	GGTTGGTGAAGAAGAGGTAGGC
ITGAV-forward primer	GCGTATCTGCGGGATGAAT
ITGAV-reverse primer	GAACTGGTTAAGAATGGGTTGC
CAV1-forward primer	GTTTTGACGGCATTTGGAAG
CAV1-reverse primer	GTAGATGGAATAGACACGGCTGA
GPC5-forward primer	TCACTGATGTGGGGCTGTATTT
GPC5-reverse primer	GAGGTGGTTGTAGACCAGAGGAA
EGFR-forward primer	CCGTAAAGGAAATCACAGGGTT
EGFR-reverse primer	TCAGGCTGACGACTGCAAGA
NRP1-forward primer	CCCCAAACCACTGATAACTCG
NRP1-reverse primer	ATACCCAACATTCCAGAGCAAG
hsa-miR-19a-promoter-P1-forward primer	ACTGAAAAAGGCAGGCTCGT
hsa-miR-19a-promoter-P1-reverse primer	CTCCCCCAATCAAGACCTCG
hsa-miR-19a-promoter-P2-forward primer	AGTGGAGTCGGTGATTGCTG
hsa-miR-19a-promoter-P2-reverse primer	CTGGTGCAGTTAGGTCCACG
hsa-miR-19a-promoter-P3-forward primer	TTGCCACGTGGATGTGAAGAT
hsa-miR-19a-promoter-P3-reverse primer	GGCCTCTCCCAAATGGATTGA
hsa-miR-19a-promoter-P4-forward primer	TACTGCAGTGAAGGCACTTGT
hsa-miR-19a-promoter-P4-reverse primer	GCACTTAGGGCAGTAGATGCT
shBAMBI-1-forward primer	CCGGGCTCACCAAAGGTGAAATTCGCTCGAGCGAATTTCACCTTTGGTGAGCTTTTTG
shBAMBI-1-reverse primer	AATTCAAAAAGCTCACCAAAGGTGAAATTCGCTCGAGCGAATTTCACCTTTGGTGAGC
shBAMBI-2-forward primer	CCGGGCAGACCTCAGCAACGATAAGCTCGAGCTTATCGTTGCTGAGGTCTGCTTTTTG
shBAMBI-2-reverse primer	AATTCAAAAAGCAGACCTCAGCAACGATAAGCTCGAGCTTATCGTTGCTGAGGTCTGC
shTGFBR2-1-forward primer	CCGGGAAGAATATAACACCAGCAATCTCGAGATTGCTGGTGTTATATTCTTCTTTTTG
shTGFBR2-1-reverse primer	AATTCAAAAAGAAGAATATAACACCAGCAATCTCGAGATTGCTGGTGTTATATTCTTC
shTGFBR2-2-forward primer	CCGGCTTCTACTGCTACCGCGTTAACTCGAGTTAACGCGGTAGCAGTAGAAGTTTTTG
shTGFBR2-2-reverse primer	AATTCAAAAACTTCTACTGCTACCGCGTTAACTCGAGTTAACGCGGTAGCAGTAGAAG
BAMBI-3'UTR-forward primer	GCGCGCTAGCCGGAGTCTTATCTGAACTACACTTA
BAMBI-3'UTR-reverse primer	GCGCCTCGAGGCACATTTTTGTTTATTTAGGTACT
miR-19a-forward primer	GCGCCTCGAGTGATATGTGCATCTACTGCAGTGAA
miR-19a-reverse primer	GCGCGAATTCGCAAACCTGCAAAACTAACCATAGA
miR-19a promoter-forward primer	GCGCGCTAGCGCCGCGGAGCCCCCGCCCCTCTGGG
miR-19a promoter-reverse primer	GCGCCTCGAGCAAACAAAAACTATTAAAACACCTA
TP53-forward primer	GCGCGAATTCATGGAGGAGCCGCAGTCAGATCCTA
TP53-reverse primer	GCGCGGATCCTCAGTCTGAGTCAGGCCCTTCTGTC
X-forward primer	GCGCCGTGAACGCCCACCAAATA
X-reverse primer	GCGCGCCTACAGCCTCCTAGTACAAAGAC
P-forward primer	GCGCCTCAGGCTCAGGGCATACTACA
P-reverse primer	GCGCCGAGAAGATTGACGATAAGGGAG
S-forward primer	GCGCTGTCTGCGGCGTTTTATCA
S-reverse primer	GCGCATGGTCCCGTGCTGGTTGTT
C-forward primer	GCGCCTGTTGTTAGACGACGAGGCA
C-reverse primer	GCGCCATTGAGATTCCCGAGATTGAG
miR-19a-3p-sg-forward primer	AAACGTCAGTTTTGCATAGATTTGCACA
miR-19a-3p-sg-reverse primer	AAAATGTGCAAATCTATGCAAAACTGAC
BAMBI-sg1-forward primer	CACCGCGATCCATTGACGCCCCGCA
BAMBI-sg1-reverse primer	AAACTGCGGGGCGTCAATGGATCGC
BAMBI-sg2-forward primer	CACCGCAAAGCCCCGCGGCGAGGAC
BAMBI-sg2-reverse primer	AAACGTCCTCGCCGCGGGGCTTTGC
TGFB1-sg1-forward primer	CACCGCACTGCCGAGAGCGCGAACA
TGFB1-sg1-reverse primer	AAACTGTTCGCGCTCTCGGCAGTGC
TGFB1-sg2-forward primer	CACCGGGCCGACTACTACGCCAAGG
TGFB1-sg2-reverse primer	AAACCCTTGGCGTAGTAGTCGGCCC
